# Supplementary material for: Ethical considerations for children’s participation in data collection activities during humanitarian emergencies: A Delphi review
Source: Confl Health. 2017 Mar 27;11:5. doi: 10.1186/s13031-017-0108-y (PMC5367000; doi:10.1186/s13031-017-0108-y)
Supplement: Additional file 1 — All Delphi Statements with Final Consensus Ratings, by Theme. (XLSX 57 kb) [file 13031_2017_108_MOESM1_ESM.xlsx]

## Sheet: Additional File 1
Additional File 1. All Delphi Statements with Final Consensus Ratings, by Theme
Number	Statement	Consensus	AI	DI
1. "Child friendly" methods and approaches
S93	Data collection activities should consider different methods to collect data from children, and these should be simple, age-specific, and culturally-adapted (e.g. focus group discussions, questionnaires, individual interviews, safety maps, drawings, etc.).	1	0.682927	0
S94	We need to be thinking a lot more about adapting questions for different age groups – not just how we ask the questions but what we want to know.	1	0.731707	0
S99	Data collection activities should be conducted in a language that child participants understand and are comfortable with.	1	0.829268	0
S102	The setting of data collection activities must be considered before involving a child in data collection, taking into account the child’s preference and the potential risks to the child and researcher of conducting the interview. For example, children may prefer to be interviewed in their home, or it may be better to interview them in child-friendly spaces or schools.	1	0.560976	0
S96	Data collection activities need to recognize and accommodate the other demands on children’s time in the context (e.g. are we taking time from children who would otherwise be generating income, caring for younger siblings, or attending food distributions?).	1	0.585366	0
S95	Data collection instruments for children should undergo careful cognitive and field testing prior to implementation to ensure that minors will understand the questions/activity, to identify implementation challenges, and to assess risks and impacts on children of using the instrument.	0.97561	0.4	0
S98	There should be sufficient time for children of different ages to formulate their ideas, react to information, react to each other, and adequately discuss and be heard.	0.975	0.410256	0
S101	Child-friendly interpretation must be provided for any interviews or activities with children (e.g. it is not enough that someone has linguistic skills; they must appreciate the additional issues involved in interpreting for children).	0.975	0.358974	0
S103	If the child is being interviewed alone, clear SOPs are needed, and the regulations, local cultural beliefs, and laws need to be respected.	0.974359	0.421053	0
S106	Adult investigators enjoy a position of power in relation to children. The humanitarian context can exacerbate the power differential between investigators and children. Ethical data collection entails working to minimize power differentials by, for example, sitting at the same level as children, participating in games, showing careful attention to the views expressed and showing appreciation for…	0.926829	0.657895	0
S100	In general but especially for younger children, data collectors should use the interviewee’s language/terms. If it is not clear to the interviewer what is being said, they should ask the child ‘What do you call _?’ using names rather than pronouns, use simple and short sentences, avoiding questions involving time, rephrasing questions, not repeating them, establishing a space where only stories a…	0.878049	0.388889	0.2
S97	An interview with children should not take too long, an hour maximum.	0.853659	0.371429	0.666667
S104	Rapid assessments may involve children through mobile/internet technology, where children can voluntarily access and send their answers, without interacting directly with assessors.	0.780488	0.125	0.222222
S105	Children should not participate in data collection if doing so would interrupt schooling.	0.780488	0.15625	0.444444
2. Acccountability in feeding back results
S120	Feeding back information and results to children needs to be done in a child-friendly, simple manner, including if possible the visualization of information.	1	0.536585	0
S121	If indirect methods need to be used to assess children’s needs, or if exclusion of children from assessments is inevitable, the resulting report should note the absence of these children from the data and the implications of not having this information.	1	0.560976	0
S118	Children should receive feedback on the findings of an assessment, and should be able to provide ongoing reflections and ask further questions after data collection has stopped.	0.925	0.324324	0
S119	Feeding back to adults the findings from discussions with children could in itself be a powerful intervention. At the same time, the asymmetry of power means that issues raised by children in data gathering that call into question the actions of adults need to be addressed with sensitivity in order to avoid any potential backlash against participants.	0.902439	0.324324	0
S115	It would be unhelpful and unethical to ask children questions without having a clear data management strategy. Children may easily begin to tell the story of what they have experienced and continue to experience, but this is qualitative data which is notoriously costly and time-intensive to manage. A clear structure to consultations with children is required.	0.878049	0.527778	0.6
S117	It is important to come back after data collection activities with children and review earlier findings through subsequent interviews so that researchers can check their assumptions, make sure their actions were appropriate, assess how the situation has changed since the initial data collection, and determine what these changes mean for programming.	0.8	0.1875	0.125
S116	There should be an immediate sharing of results following data collection with children, or at least the interviewer should show the answers to children and their parents, and each should be capable of modifying the answer(s).	0.55	0.227273	0.444444
3. Age
S67	Children as of 10 years old would possibly be able to provide useful information regarding the humanitarian needs and response.	0.829268	0.176471	0.142857
S66	Children ages 5-12 may engage in meaningful research and programming if specialized research tools are used by a skilled research team.	0.804878	0.272727	0.5
S73	Interviewers must remember that even older adolescents are at an extremely impressionable age, and that an evaluation of each individual child’s maturity and emotional state must be made before deciding to proceed with data collection.	0.707317	0.241379	0.416667
S71	Whereas ethical considerations bar us from collecting data directly from children under 14 years, this could be flexed when enumerating household needs for emergency response.	0.333333	0	0.230769
S69	It is not appropriate to interview young children (under 12) when they are not mature enough to understand the use of the data.	0.268293	0.181818	0.7
S70	It is very challenging to interview girls and boys below the age of 10 years and it is therefore recommended to interview female and male youth from 10 to 18 years old only. For focus group discussions, it is better to involve female and male youth from 15 to 18 years old.	0.268293	0.0909091	0.8
S68	Interviews with children under 12 years old should be minimized, as it is easy to coerce young children.	0.268293	0.272727	0.766667
S72	I would only consider collecting data from the group age between 16-18 years old.	0.097561	0	0.918919
4. Available services and referrals
S28	There should be a mechanism with clear protocols for following up on urgent issues and/or resolving pressing issues that have come to light.	0.975	0.871795	1
S29	Children should not be interviewed if the team will have very limited time on the ground and the researcher will not have enough time to address stress signs that result from the interview.	0.714286	0.533333	0.5
S27	Data collection activities should always include referral to whatever services exist. If many services do not exist, then certain questions may not be asked – for instance, if basic health services for survivors of sexual violence do not exist then it would not be ethical to ask about experiences of sexual violence.	0.52381	0.272727	0.65
S31	Ideally you are not going to even start an interview with a child who already has been identified as, or is suspected of, needing help.	0.333333	0.428571	0.571429
S30	The researcher should be – if possible – accompanied by a psychologist or should be psychologists themselves.	0.190476	0.5	0.735294
5. Data collection linked to programming
S38	I think children should be interviewed as part of family tracing work or care and protection proceedings to ensure that decisions are made in their best interests considering their own views.	0.928571	0.717949	0
S33	If a humanitarian agency has existing programming or partnerships that support children’s participation then the scope for children’s participation is much greater from the outset of an emergency response, and there may also be safe and meaningful opportunities to collaborate with children and young people in undertaking an emergency assessment.	0.902439	0.243243	0
S34	Multi-sector initial rapid assessments are critical to defining the needs and vulnerabilities of children and establishing a program strategy that addresses these holistically through integrated programming. Thus, wherever risk assessments identify a safe way to consult and involve girls and boys, there are likely to be significant benefits of interviewing them to better understand their experien…	0.902439	0.297297	0.5
S35	In situations of extreme violence or devastation, it is important to consider whether, given what children have been through, it may be better to not conduct individual interviews with children immediately, but rather to first establish psychosocial and other services and learn more about children’s needs through service provision.	0.9	0.305556	0.5
S32	One guiding factor in deciding whether to involve children directly in data collection activities should be whether there is the intention to programme/deliver services for a certain issue. If not, then one is likely gathering data for the sake of it, which is broadly considered unethical, especially in early onset emergencies, or where resources are limited.	0.829268	0.588235	0.428571
S36	Children’s participation in community based committees and in accountability mechanisms can be harnessed to identify and reach the most marginalized children and their families and to ensure that the humanitarian response is benefitting those who are most in need.	0.804878	0.242424	0.375
S37	Informal conversations with children during assessments, monitoring, or the delivery of services may be considered a form of child consultation.	0.6	0.291667	0.25
6. Developing guidance for children's participation
S123	We should not be establishing a norm ‘for’ or ‘against’ participation, but should be providing guidance on when participation is useful, under what circumstances, who it should be done by and how.	0.902439	0.648649	0.5
S124	The challenge is when an inter-agency approach is required and different approaches to programming may create a clash on assessment methodology. This is why one tool cannot meet the requirements of all agencies at all stages of the emergency. It is more helpful to have a toolkit where inter-agency child protection actors can be guided to develop a customized approach, based on standardized tools …	0.878049	0.361111	0.2
S122	The child protection sector needs an affordable, achievable, ethically sound model for generating assessment information that draws on primary data from consultations with children and their care-givers within 2 weeks.	0.658537	0.148148	0.142857
7. Gender, inclusion and exclusion
S85	While all children may lack power in relation to adults there are also power imbalances amongst children. These can be due to cross-cutting factors of age, gender, ethnicity, class-caste, etc. Care is needed to avoid silencing of some children by their more powerful peers.	1	0.780488	0
S86	Clear and transparent criteria for inclusion/exclusion of children in evidence gathering processes should be developed and should reflect considerations of participant safety, cultural acceptability and appropriateness for evidence gathering.	0.97561	0.45	0
S92	In all contexts assessment team members should observe the situation of girls and boys (of different ages and abilities), including observation and recording the roles and responsibilities undertaken by girls and boys of different ages and backgrounds.	0.97561	0.375	0
S89	Since the effects of emergencies and the needed supports are gendered, one cannot defend the common practice of interviewing boys more than girls. It is crucial to learn from girls and engage with them as actors and participants who are agents of their own protection and well-being.	0.95122	0.512821	0.5
S88	Clan or tribal associations matters during assessments, especially if a child is isolated from others.	0.902439	0.135135	0.25
S91	Consultations should be carried out separately with girls and boys of different age groups.	0.825	0.121212	0.285714
S87	Special efforts should be made to involve the most vulnerable children, who are often not visible to assessment teams, such as children with disabilities, children who are connected with the street, and children in conflict with the law. If specialized services are not available to treat these children, however, then they should not be involved in the assessment.	0.634146	0.307692	0.6
S90	All girls and boys of the selected age category within a household should be interviewed in order to avoid misunderstanding and frustration. If this is not possible, the interviewer will have to clearly explain why.	0.634146	0.269231	0.533333
8. Informed and voluntary consent
S59	Expectations need to be managed appropriately and transparently. Children should be informed about the data collection process before, during, and after the assessment. They should be told what will happen to the information and when and what they can expect.	1	0.804878	0
S55	The child must have the psychological, cognitive and emotional ability to participate in data collection.	0.97619	0.268293	1
S60	Children should be made aware that no one will be punished or receive any less help than anyone else if they do not participate – and likewise they should be told that neither they nor anyone else is going to get a reward or receive extra of anything for agreeing to participate.	0.97561	0.875	1
S62	If using a digital device to record a child’s participation, researchers should assess if this is appropriate (e.g. for security reasons or cultural belief), and if both children and parents are comfortable using the device.	0.97561	0.525	1
S58	Informed consent is not a one-off event, it is an ongoing process, which should be re-evaluated, depending on changes in the circumstances of the emergency and other contextual factors.	0.95122	0.794872	0
S56	Children should only participate in data collection once they have provided informed consent/assent, and when needed, their care givers have also consented.	0.95122	0.487179	1
S57	Children should only participate in data collection when they understand consent.	0.853659	0.6	0.5
S65	Children can usually understand consent between the ages of 13 and 14, depending on context.	0.536585	0.0454545	0.368421
S61	Data should only be collected from children if the parents are involved and have consented.	0.292683	0.333333	0.448276
S64	If a child lives independently or is married/has children, that likely indicates s/he has the decision-making capacity to weigh the risks of participating in research.	0.195122	0	0.787879
S63	Children separated from their parents or caregivers pose a critical challenge in seeking consent and permission to participate in data collection, and these children may not be interviewed or included in the data collection process.	0.0731707	0	0.842105
9. Interviewing children and the 'best interest' principle
S11	Children have a right to decide whether to participate in evidence generation. A child’s decision not to participate must be respected.	1	0.97561	0
S12	The quality of the participatory process is important for children’s experience of data collection activities.	0.952381	0.825	0
S9	In most societies, children lack power in relation to adults. This makes data gathering directly with children especially important since their views can be marginalized and/or misrepresented by adults.	0.952381	0.5	0
S6	Child rights and humanitarian principles, including the principle of the child’s best interests and the principle of ‘do no harm’ may over-ride the principle of children’s participation in some contexts.	0.952381	0.75	1
S10	Children can be respondents but also advisors, researchers, advocates, analysts, documenters. But this will depend on providing them with the necessary skills and information to be partners in this as well as applying the basic requirements for their ethical and meaningful involvement.	0.928571	0.589744	0.333333
S2	In principle, it is important to consult with children on matters affecting them – thus children should be a source for assessments that will influence humanitarian planning and budgeting.	0.904762	0.473684	0.5
S1	Providing children the opportunity to express their experiences is a powerful exercise, allowing them to release their feelings and make their voices heard.	0.904762	0.473684	0.75
S7	If children’s participation is primarily motivated by an effort to secure their rights to express their opinions (rather than trying to produce new information), it would be better for children to be given continuous opportunities to participate in the design and implementation of the concerned agency’s program.	0.857143	0.583333	0.166667
S5	Children should always be given the opportunity to participate in all circumstances. The responsibility we have is to adjust the ways child participation takes place and the “level” of participation.	0.690476	0.310345	0.769231
S3	Participation at the assessment stage could (and should) be the first step in a participatory process that leads naturally to youth-driven and community-driven support. If we exclude or objectify children at the assessment stage, we will likely not draw on or be able to mobilize in program development and intervention children's prodigious energy, creativity, and problem solving ability.	0.619048	0.230769	0.375
S4	Children should be interviewed as part of emergency assessments only when the data are not available from other sources, such as interviews with adults, or previous research.	0.3	0.0833333	0.821429
S8	The time required to consult with children and analyze these data may not be worth the investment in a rapidly changing context and where resources are limited.	0.268293	0.272727	0.8
10. Local beliefs about children
S74	Local beliefs and attitudes towards children should be weighed when deciding whether to involve children in data collection activities.	0.853659	0.142857	0.333333
S77	Older teenagers may not consider themselves children (and perhaps others in the community don’t either) so calling them children can be unhelpful at least and insulting and close doors at worst.	0.804878	0.181818	0.5
S75	Standards for data collection, including ethical protocols, should not be adapted to countries’ beliefs or protocols but should be aligned with international principles.	0.317073	0.0769231	0.75
S76	It may not be cost-effective to interview children in cultures that do not encourage children to speak up as they will not be used to thinking through or providing answers affecting the quality of the information provided.	0.097561	0.5	0.891892
11. Privacy/Role of adults or caregivers
S81	Children should be offered privacy, without their participation drawing undue or unwanted attention and thus potentially singling them out.	0.95122	0.282051	0
S84	Confidentiality and protection of personal data should be guaranteed to all children.	0.926829	0.947368	0.666667
S80	The presence of the legal guardian or another trusted person during data collection might be necessary to put the child at ease, but it should be carefully weighed against any possible bias.	0.926829	0.236842	0
S83	It is important that adults’ views are solicited alongside or in correspondence with children’s views, as it may be seen as an affront to only talk to children.	0.75	0.0666667	0.4
S82	It might be appropriate to interview children one-on-one, if you really want to get a story of what happened so you understand the overall context and risks to other children.	0.682927	0.0714286	0.461538
S79	Parents must be present during data collection if the child is between the ages of 5 and 10.	0.268293	0.272727	0.666667
S78	Children can participate in data collection but in the presence of either adults or authorized persons.	0.097561	0	0.810811
12. Research staff skills/training
S108	Those conducting data collection must be well-trained to collect data from children, must be familiar with available standards, and should be experienced in working with children directly.	1	0.585366	0
S113	When recording the information provided by children it is crucial that the data collector is familiar with cultural norms and local customs to correctly record and interpret information provided by children using the local language, paraphrases, and typical local references.	1	0.341463	0
S110	Those conducting data collection need to be trained in recognizing any signs of distress demonstrated by children, need to be able to provide any immediate response required (reassure, record) and be able to assess the need to terminate the data collection appropriately.	0.97561	0.7	0
S114	Analysis teams for data that came from children need to value and be able to interpret a variety of types of evidence (e.g. visual as well as text-based).	0.97561	0.475	1
S109	It is essential in training to ensure that staff demonstrate their skills in engaging children’s participation in data collection, and that only those who perform well be selected to conduct the activities.	0.95122	0.435897	1
S111	The gender of the researchers capable of collecting data also matters in deciding if and which children to include in the data collection design.	0.95122	0.333333	0
S107	There should be a core set of criteria that lists the skills and knowledge that a researcher should possess in order to involve children directly in data collection activities, and these should be standardized across organizations and institutions.	0.9	0.361111	0
S112	In data collection activities with children in conflict settings of a political or ethnic nature, enumerators should either be selected based on their neutrality or based on their membership to the same ethnic, political, or military group as the children.	0.878049	0.25	0
13. Risk to participant
S15	Before any data collection is conducted with children, a risk analysis should take place, taking in to account the political context, security situation, degree of stability/volatility, cultural factors, power dynamics, exclusion issues, the impact of the humanitarian context on these, and the risks posed by the data collection process itself. This risk analysis will inform decision making about …	0.97619	0.731707	0
S14	The principles of respect, beneficence (harm and benefits), and justice should underpin all assessment activities, with children and adults.	0.952381	0.85	0.5
S20	Cultures where the expectation is that children do not talk, or do not talk when adults are present, or do not talk about certain issues need to be understood and carefully negotiated by contact with adult ‘gatekeepers’ so that children do not face retaliation, forms of punishment or other negative consequences as a result of their participation. Children need to be approached through the ‘proper…	0.952381	0.525	0
S21	The presence of a protective environment/support network needs to be in place when discussing more sensitive child protection issues such as sexual violence, child soldiers, etc.	0.948718	0.72973	0
S23	Depending on the subject, it may be more appropriate to ask children about the experiences of children in their community, rather than about their own experiences.	0.904762	0.289474	0.25
S22	Consulting with child protection experts experienced with the local context, and other community members, such as teachers, is important for deciding what subjects can be discussed with children by age-group and what topics should be avoided.	0.904762	0.289474	0.25
S13	Children should not participate in data collection if doing so presents added child protection risks.	0.904762	0.736842	1
S26	A decision tree could help make an informed decision as to whether or not to include children in any given data collection effort. It could also help put in place additional safeguards and mitigation measures when necessary.	0.857143	0.138889	0.333333
S16	Children should only participate in data collection when the value of the information for decision-making outweighs any risk of trauma or harm to the child that could potentially arise from collecting the information.	0.794872	0.677419	0.75
S25	Collecting data from the same children repeatedly may cause harm to them, and may produce unreliable results.	0.761905	0.28125	0.4
S18	Questions that dig into person experiences, particularly negative emergency-related experiences, should be avoided.	0.585366	0.333333	0.529412
S24	In a situation when children and families are still “on the move,” interviewing children may interfere with their ability to connect to key services, and may further stress a family that is looking for safety.	0.55	0.181818	0.277778
S19	Children should not participate in data collection if the child has suffered a recent traumatic incident.	0.547619	0.434783	0.368421
S17	Subject matters such as child recruitment, child victims of sexual violence or political and religious opinions among children have been at the center of very powerful, respectful and meaningful participatory processes. It is not possible anymore to say that some subject matters are too sensitive to engage children.	0.47619	0.35	0.5
14. Type or phase of emergency
S49	After the initial 4-6 weeks of the sudden onset emergency response, opportunities for children’s participation in programme planning and implementation start to increase in contexts where the situation has become more stable. Especially in contexts where children and families are living in their own communities, and/or in established refugee or IDP camps, there may be increased opportunities for …	0.95122	0.282051	0
S43	It is often more appropriate to secure data on younger children during the early stages of emergencies by other means than direct interviews – whether through a caregiver or resilient existing support networks within the community. For older children, it may be appropriate to engage directly from the onset of assessment and design.	0.904762	0.105263	0.25
S51	It may be that it is less risky to engage with children in a natural disaster setting rather than conflict-based emergency. However, it is rarely that clear.	0.878049	0.111111	0.6
S44	In situations of extreme violence or devastation, it might be a good idea to conduct an initial rapid needs assessment without including children, and then to have a ‘phase 2’ a bit later in which children’s views could be collected in a more focused way (e.g. could use PRM or another group methodology instead of or as well as interviews) to focus their inputs on specific questions or issues aris…	0.780488	0.09375	0.444444
S48	For rapid, first-phase, assessments in risky/unsafe/highly militarized contexts, children can usually still be interviewed, but with caution not to put them further at risk (e.g. they may be at risk of harm/stigma from different political/military groups as these groups may perceive the child as providing information that is harmful to one group or another).	0.619048	0.230769	0.4375
S52	I feel more confident promoting children’s participation in data collection activities during slow onset emergencies or natural disasters without much relocation.	0.571429	0.0416667	0.611111
S47	I think children should not be interviewed individually for data collection during the onset of emergency. It is more preferred to arrange group discussions with children in these cases.	0.5	0.2	0.5
S53	For rapid assessments in post disaster (e.g. earthquake, etc.) or slow onset emergencies contexts, children under 14 can not only participate in, but even often lead risk assessments and rapid assessments (involving other children), in their part of town/village/camp or similar.	0.47619	0	0.5
S45	In early phase emergencies, priority should be given to data collection related to assessments, as opposed to other forms of research or M&E related data collection. Often, donors require baseline & evaluations when resources may be better driven to carry out good quality assessments.	0.475	0.263158	0.190476
S40	I do not believe it is appropriate to interview children in early phases of emergencies or in highly unstable emergency contexts, where there is significant level of uncertainty for the child, lack of basic services, or violence targeting children.	0.428571	0.0555556	0.583333
S39	I do not think the type or phase of emergency are generally major factors in to the inclusion of children in interviews.	0.357143	0.0666667	0.888889
S46	Whether of political or ethnic nature, conflict requires extra caution as it may entail specific security risks for children to talk to outsiders and therefore, in most political conflict situations, I would not feel comfortable including children in any data collection activities unless children could be separated by group (party to the conflict), which is often not possible.	0.333333	0.285714	0.357143
S50	In later stages and in data collection exercises where the sampling unit is the household, including children is less problematic as they are less exposed than in other data collection activities where they are singled out. CPRA types of assessments, where the sampling unit is the community, are more problematic in this regard. One alternative is to include older children as spokespersons from sc…	0.317073	0.153846	0.25
S41	Detailed assessments before basic needs are met normally yield responses that are inflated. This is so because parents coach children, especially those who have had repeated displacements, on what to say in the hope of benefitting households. The most basic needs must be met before involving children in data collection activities.	0.238095	0.1	0.65625
S54	When populations are being relocated, it is always better to involve children in data collection before the day of the relocation/movement, rather than during or after.	0.219512	0.111111	0.21875
S42	I would be hesitant to promote children’s participation in large scale rapid assessments. Most likely we’re asking them about “children in this community”- and we may not be able to be confident about if the interviewed child is able to speak on behalf of other children in the community.	0.195122	0	0.757576
